# Supplementary material for: Study on differences in flavonoid synthesis in Xanthoceras sorbifolia leaves based on transcriptome analysis
Source: Front Plant Sci. 2026 Jun 19;17:1822700. doi: 10.3389/fpls.2026.1822700 (PMC13328179; doi:10.3389/fpls.2026.1822700)
Supplement: Supplementary file 2 [file Table1.xlsx]

## Sheet: Sheet1
Soft/Database	Version	Analysis	Source
fastx_toolkit	Version 0.0.14	Sequencing Data Quality Control	http://hannonlab.cshl.edu/fastx_toolkit/
Sickle	--	Sequencing Data Quality Control	https://github.com/najoshi/sickle
SeqPrep	--	Sequencing Data Quality Control	https://github.com/jstjohn/SeqPrep
fastp	0.19.5	Sequencing Data Quality Control	https://github.com/OpenGene/fastp
Bowtie2	Version 2.4.1	Sequence Alignment	http://downloads.sourceforge.net/project/bowtie-bio/bowtie2/2.4.1
GATK	Version 3.8	SNP/Indel Analysis	https://software.broadinstitute.org/gatk/download/
samtools	Version 1.9	SNP/Indel Analysis	https://github.com/samtools/samtools.git?
hisat2	Version 2.1.0	Sequence Alignment Analysis	http://ccb.jhu.edu/software/hisat2/index.shtml
TopHat	Version v2.1.1	Sequence Alignment Analysis	http://ccb.jhu.edu/software/tophat/index.shtml
STAR	Version 2.7.1a	Sequence Alignment Analysis	http://code.google.com/p/rna-star/
bedtools	Version 2.27.1	Sequence Extraction	https://bedtools.readthedocs.io/en/latest/
stringtie	Version 2.1.2	Transcript Assembly	https://ccb.jhu.edu/software/stringtie/
cufflinks	Version 2.2.1	Transcript Assembly	http://cole-trapnell-lab.github.io/cufflinks/
kallisto	Version 0.46.2	Expression Level Analysis	https://pachterlab.github.io/kallisto/download
Salmon	Version 1.3.0	Expression Level Analysis	https://github.com/COMBINE-lab/salmon
RSEM	Version 1.3.3	Expression Level Analysis	http://deweylab.biostat.wisc.edu/rsem/
DESeq2	Version 1.24.0	Differential Expression Level Analysis	http://bioconductor.org/packages/stats/bioc/DESeq2/
edgeR	Version 3.24.3	Differential Expression Level Analysis	http://bioconductor.org/packages/stats/bioc/edgeR/
DEGSeq	Version 1.38.0	Differential Expression Level Analysis	http://bioconductor.org/packages/stats/bioc/DEGSeq/
Limma	Version 3.38.3	Differential Expression Level Analysis	https://www.bioconductor.org/packages/release/bioc/html/limma.html
NOISeq	Version 2.18.0	Differential Expression Level Analysis	https://www.bioconductor.org/packages/release/bioc/html/NOISeq.html
BLAST+	Version?2.9.0	Comparison and Analysis of Multiple Database Annotations, etc.	ftp://ftp.ncbi.nlm.nih.gov/blast/executables/blast+/2.9.0/
Diamond	Version 0.9.24	Comparison and Analysis of Multiple Database Annotations, etc.	https://github.com/bbuchfink/diamond
TransDecoder	Version 5.5.0	Comparison and Analysis of Multiple Database Annotations, etc.	http://transdecoder.github.io/
Blast2go	Version?2.5	GO Annotation	https://www.blast2go.com/
HMMER	Version 3.2.1	Functional Annotation	ftp://selab.janelia.org/pub/software/hmmer3/3.0/hmmer-3.0.tar.gz
KOBAS	Version 2.1.1	Functional Annotation Classification (KEGG)	http://kobas.cbi.pku.edu.cn/download.php
goatools	Version 0.6.5	Gene Set Analysis (GO Enrichment)	https://files.pythonhosted.org/packages/bb/7b/0c76e3511a79879606672e0741095a891dfb98cd63b1530ed8c51d406cda/goatools-0.8.9.tar.gz
STRING 数据库	v12.0	Target Gene-Protein Interaction Network	https://string-db.org/
WGCNA	Version 1.63	WGCNA Analysis	https://horvath.genetics.ucla.edu/html/CoexpressionNetwork/Rpackages/WGCNA/
STEM	Version 1.3.11	Temporal Expression Trend Analysis	http://www.cs.cmu.edu/~jernst/stem/
maSigPro	Version 1.56.0	Temporal Differential Clustering	http://www.bioconductor.org/packages/release/bioc/html/maSigPro.html
GSEA	Version 3.0	GSEA Analysis	http://software.broadinstitute.org/gsea/index.jsp
MSigDB database	Version 2023.2	GSEA Analysis	https://docs.gsea-msigdb.org/#MSigDB/Release_Notes/MSigDB_Latest/
Ipath database	Version 3	iPath Metabolic Pathway Analysis	https://pathways.embl.de/
PlantTFDB	Version 5.0	Transcription Factor Prediction	http://planttfdb.gao-lab.org/
AnimalTFDB	Version 4.0	Transcription Factor Prediction	http://bioinfo.life.hust.edu.cn/AnimalTFDB4/#/
sva	Version 3.20.0	Batch Effect Removal	http://www.bioconductor.org/packages/release/bioc/html/sva.html
star_fusion	Version 1.8.1	Gene Fusion Identification	https://github.com/STAR-Fusion/STAR-Fusion/wiki
JASPAR	Version 2024	Transcription Factor Prediction	https://jaspar.elixir.no/
ASprofile	Version 1.0	Alternative Splicing Analysis	http://ccb.jhu.edu/software/ASprofile/
Pfam database	Version 35.0	Gene Annotation	http://pfam.xfam.org/
KEGG database	Version 2022.10	Gene Annotation	http://www.genome.jp/kegg/
eggNOG database	Version 2020.06	Gene Annotation	http://eggnogdb.embl.de/#/app/home
Rfam database	Version 14.8	Ribosome Proportion Evaluation	http://rfam.janelia.org/
Swiss-prot database	Version 2022.10	Gene Annotation	ftp://ftp.uniprot.org/pub/databases/uniprot/current_release/knowledgebase/complete/uniprot_sprot.fasta.gz
GO database	Version 2022.0915	Gene Annotation	http://www.geneontology.org/
NR database	Version 2022.10	Gene Annotation	https://www.ncbi.nlm.nih.gov/public/
Mfuzz	Version 2.6.0	Mfuzz Temporal Analysis	https://www.bioconductor.org/packages/release/bioc/html/Mfuzz.html
