# Supplementary material for: Study on differences in flavonoid synthesis in Xanthoceras sorbifolia leaves based on transcriptome analysis
Source: Front Plant Sci. 2026 Jun 19;17:1822700. doi: 10.3389/fpls.2026.1822700 (PMC13328179; doi:10.3389/fpls.2026.1822700)
Supplement: Supplementary file 3 [file Table2.xlsx]

## Sheet: S3 Table
Gene ID	Gene Name	Gene Symbol	W3_1	W3_2	W3_3	W13_1	W13_2	W13_3	W17_1	W17_2	W17_3	W3	W13	W17
EVM0001139	caffeoyl-CoA O-methyltransferase	E2.1.1.104	0.88	0	0.23	6.73	5.87	7.09	0.38	0.85	0.25	0.37	6.56333	0.493333
EVM0002360	flavonol-3-O-glucoside L-rhamnosyltransferase	FG2	0	0	0	0	0	0	0.91	1.38	0.36	0	0	0.883333
EVM0004274	leucoanthocyanidin reductase	LAR	0	0	0	0	0	0	18.4	27.66	25.26	0	0	23.7733
EVM0004800	flavonol synthase	FLS	50.1	78.51	35.58	46.27	76.39	60.23	24.79	19.61	12.81	54.73	60.9633	19.07
EVM0005957	shikimate O-hydroxycinnamoyltransferase	E2.3.1.133	1.68	2.51	2.15	2.83	2.9	1.8	1.26	0.8	1.27	2.11333	2.51	1.11
EVM0007202	shikimate O-hydroxycinnamoyltransferase	E2.3.1.133	3.8	2.03	4.12	1.61	1.37	1.77	3.73	2.82	3.73	3.31667	1.58333	3.42667
EVM0008511	shikimate O-hydroxycinnamoyltransferase	E2.3.1.133	4.05	3.49	4.56	2.13	1.48	1.57	4.87	3.29	4.78	4.03333	1.72667	4.31333
EVM0008522	shikimate O-hydroxycinnamoyltransferase	E2.3.1.133	0	0.08	0	0	0.2	0.09	0.72	0.56	0.69	0.026667	0.096667	0.656667
EVM0009252	4-coumarate--CoA ligase	4CL	5.03	5.03	5.81	19.6	20.79	20.8	3.78	2.82	3.42	5.29	20.3967	3.34
EVM0009264	shikimate O-hydroxycinnamoyltransferase	E2.3.1.133	6.74	4.92	4.97	2.39	2.4	2.18	2.51	2.22	3.81	5.54333	2.32333	2.84667
EVM0010473	4-coumarate--CoA ligase	4CL	0	0	0	0	0	0	0.55	0	0.79	0	0	0.446667
EVM0011395	4-coumarate--CoA ligase	4CL	9.67	10.09	8.85	11.25	9.79	9.35	5.31	1.75	4.01	9.53667	10.13	3.69
EVM0011987	shikimate O-hydroxycinnamoyltransferase	E2.3.1.133	0.87	0.32	0.73	0.22	0.23	0.49	1.46	1.07	2.39	0.64	0.313333	1.64
EVM0012368	shikimate O-hydroxycinnamoyltransferase	E2.3.1.133	5.73	4.24	3.48	0.92	1.13	1.46	3.53	1.79	4.4	4.48333	1.17	3.24
EVM0013578	flavonol-3-O-glucoside/galactoside glucosyltransferase	FG3	1	1.26	0.84	0.04	0.4	0.3	0.84	1.37	0.34	1.03333	0.246667	0.85
EVM0013999	flavanone 7-O-glucoside 2''-O-beta-L-rhamnosyltransferase	C12RT1	15.67	11.2	10.38	1.49	1.66	1.78	3.35	3.53	5.67	12.4167	1.64333	4.18333
EVM0015140	shikimate O-hydroxycinnamoyltransferase	E2.3.1.133	6.42	5.17	4.77	1.38	1.71	2.41	4.53	4.08	4.49	5.45333	1.83333	4.36667
EVM0015200	shikimate O-hydroxycinnamoyltransferase	E2.3.1.133	4.03	2.75	4.54	1.71	1.98	2.51	7.62	6.97	11.66	3.77333	2.06667	8.75
EVM0015300	flavonoid 3',5'-hydroxylase	CYP75A	13.25	13.54	14.44	8.93	7.53	9.75	6.11	7.7	3.73	13.7433	8.73667	5.84667
EVM0019469	4-coumarate--CoA ligase	4CL	3.99	6.02	4.48	5.66	4.74	6.22	1.52	1.75	2.14	4.83	5.54	1.80333
EVM0019684	shikimate O-hydroxycinnamoyltransferase	E2.3.1.133	7.89	5.86	5.56	1.86	2.04	1.81	3.46	2.63	4.92	6.43667	1.90333	3.67
EVM0020415	flavonol-3-O-glucoside/galactoside glucosyltransferase	FG3	3.86	2.87	3.58	0.25	0.74	2.03	2.14	3.47	3	3.43667	1.00667	2.87
EVM0023285	shikimate O-hydroxycinnamoyltransferase	E2.3.1.133	4.1	3.57	1.99	0.38	0.18	0.09	0.43	0.42	0.23	3.22	0.216667	0.36
